# Supplementary material for: Lack of an association between marital status and survival in patients receiving stereotactic body radiotherapy for early-stage non-small-cell lung cancer
Source: PLoS One. 2022 Jun 3;17(6):e0269463. doi: 10.1371/journal.pone.0269463 (PMC9165874; doi:10.1371/journal.pone.0269463)
Supplement: S1 File — (CSV) [file pone.0269463.s001.csv]

Age	Sex	Smoking	Lobe	Tcategoty	PS	CCI	Maritalstatus	FEV1L	Histology	postrec_sys	postrec_op	postrec_rt	post_rec_any	FUOS	FlagOS	FlagOS2	Recpattern	CTCAE	Indication	Familialsupport	Peripheral
73	M	Ex	RLL	T2	PS2-3	2	married	0.75	Sq	unknown	unknown	unknown	unknown	529	1	1	T	No	Inop	Yes	Peripheral
67	M	Ex	RUL	T2	PS1	8	married		Ad	No	No	No	No	1543	1	1	M	No	Inop	Yes	Peripheral
74	F	Ex	LUL	T2	PS2-3	2	single	0.42	unknown	NED	NED	NED	NED	1780	1	2	NED	No	Inop	No	Peripheral
77	M	Ex	RML	T1	PS0	1	married		Sq	NED	NED	NED	NED	3850	1	1	NED	No	Op	Yes	Peripheral
70	M	current	RUL	T2	PS2-3	4	married		unknown	NED	NED	NED	NED	1203	1	2	NED	No	Inop	Yes	Peripheral
83	M	Ex	LUL	T2	PS0	2	married	2.15	Sq	No	No	No	No	956	1	1	M	No	Inop	Yes	Peripheral
73	M	Ex	LLL	T1	PS0	1	married	1.87	Others	NED	NED	NED	NED	364	1	2	NED	No	Op	No	Peripheral
73	M	Ex	RUL	T1	PS0	2	married	2.49	Others	No	No	No	No	1072	1	1	NM	No	Inop	Yes	Peripheral
85	M	Ex	RLL	T1	PS0	2	married		unknown	No	No	No	No	1128	1	1	NM	No	Op	Yes	Peripheral
78	F	Ex	RLL	T2	PS1	2	widowed	1.02	Ad	Yes	No	No	Yes	931	1	1	M	No	Inop	Yes	Peripheral
69	M	current	LUL	T2	PS1	1	married	0.95	Sq	NED	NED	NED	NED	816	1	2	NED	No	Op	No	Peripheral
76	F	never	LUL	T1	PS1	0	widowed	1.65	Ad	NED	NED	NED	NED	5574	0	0	NED	No	Op	Yes	Peripheral
72	F	never	RLL	T2	PS1	1	married	1.26	Sq	No	No	No	No	652	1	1	N	No	Op	Yes	Peripheral
70	M	Ex	LLL	T2	PS0	1	married	1.66	Sq	Yes	No	No	Yes	564	1	1	TNM	No	Inop	Yes	Peripheral
83	M	Ex	RLL	T1	PS0	3	married	1.39	Ad	unknown	unknown	unknown	unknown	1037	1	1	M	No	Op	Yes	Peripheral
71	F	current	RUL	T1	PS1	2	widowed	1.53	Ad	NED	NED	NED	NED	1408	1	2	NED	No	Inop	No	Peripheral
75	M	Ex	RLL	Tis	PS1	3	married	1.92	Ad	NED	NED	NED	NED	2192	1	2	NED	No	Inop	Yes	Peripheral
77	M	Ex	RLL	T1	PS0	2	married	1.87	Ad	unknown	unknown	unknown	unknown	1093	1	1	NM	No	Op	Yes	Peripheral
70	F	Ex	LLL	T1	PS0	0	widowed	1.88	Ad	Yes	No	No	Yes	4485	1	1	T	No	Op	Yes	Peripheral
84	M	current	LLL	T1	PS0	2	married	1.66	Sq	NED	NED	NED	NED	664	1	2	NED	No	Op	Yes	Peripheral
80	M	Ex	RUL	Tis	PS0	4	married	1.55	unknown	NED	NED	NED	NED	1215	1	2	NED	No	Op	Yes	Peripheral
73	M	Ex	RLL	T1	PS0	1	married	1.8	unknown	NED	NED	NED	NED	2878	0	0	NED	No	Op	Yes	Peripheral
82	F	Ex	LUL	T1	PS1	4	widowed	0.69	Ad	No	No	No	No	1599	1	1	M	No	Inop	Yes	Peripheral
75	M	Ex	LUL	T1	PS1	1	married	0.97	Sq	No	No	No	No	3165	1	1	T	No	Op	No	Peripheral
89	M	Ex	RML	T1	PS1	1	widowed	1.95	unknown	NED	NED	NED	NED	1666	1	2	NED	No	Op	Yes	Peripheral
77	M	never	LLL	T1	PS0	1	widowed	1.93	Others	No	No	No	No	239	1	1	M	No	Inop	No	Peripheral
68	M	Ex	RUL	T1	PS0	4	married		unknown	NED	NED	NED	NED	3126	1	2	NED	No	Op	Yes	Peripheral
79	M	Ex	LUL	T1	PS0	2	married	0.76	Ad	Yes	No	No	Yes	2674	1	1	TM	No	Inop	Yes	Peripheral
80	F	never	RLL	T2	PS0	0	married		Sq	NED	NED	NED	NED	3602	1	2	NED	Dermatitis	Op	Yes	Peripheral
74	F	never	RML	T1	PS0	4	widowed	1.02	Ad	Yes	No	Yes	Yes	2434	1	1	M	No	Inop	Yes	Peripheral
76	F	never	LUL	T1	PS2-3	2	widowed	0.6	Ad	unknown	unknown	unknown	unknown	868	1	1	M	No	Inop	Yes	Peripheral
65	M	Ex	LLL	T1	PS0	0	married	2.28	Ad	No	No	No	No	4587	0	0	T	No	Inop	Yes	Peripheral
73	M	Ex	LUL	T2	PS1	4	married	2.67	Others	No	Yes	No	Yes	2230	1	1	M	No	Op	Yes	Peripheral
76	M	Ex	LLL	T1	PS1	1	married	1.09	unknown	NED	NED	NED	NED	4241	1	2	NED	Pneumothorax	Inop	Yes	Peripheral
78	M	never	RUL	T1	PS2-3	4	married	1.43	Sq	NED	NED	NED	NED	1082	1	2	NED	No	Inop	Yes	Peripheral
78	M	Ex	RUL	T1	PS0	7	single		unknown	No	No	No	No	538	1	1	N	No	Op	Yes	Peripheral
82	M	Ex	RUL	Tis	PS0	2	widowed	1.2	Ad	NED	NED	NED	NED	5197	0	0	NED	No	Inop	No	Peripheral
75	M	Ex	RUL	T1	PS1	1	married	0.5	unknown	NED	NED	NED	NED	2102	0	0	NED	No	Inop	Yes	Peripheral
78	M	Ex	LUL	T1	PS0	1	married	1.22	Ad	NED	NED	NED	NED	1211	1	2	NED	No	Op	Yes	Peripheral
78	M	Ex	RUL	T2	PS0	1	widowed	2.22	Sq	NED	NED	NED	NED	406	1	2	NED	No	Inop	Yes	Peripheral
79	M	current	RLL	T1	PS2-3	3	widowed		Sq	NED	NED	NED	NED	15	0	0	NED	No	Op	Yes	Peripheral
74	M	Ex	RUL	T2	PS0	3	married	1.11	Sq	Yes	Yes	Yes	Yes	2921	1	1	T	No	Op	Yes	Peripheral
73	M	Ex	RUL	T1	PS1	2	single	0.69	Ad	NED	NED	NED	NED	1872	0	0	NED	No	Inop	Yes	Peripheral
81	M	Ex	LLL	T1	PS2-3	3	married	0.99	Sq	No	unknown	Yes	Yes	479	1	1	M	No	Inop	Yes	Peripheral
83	M	Ex	LLL	T2	PS1	4	married	1.85	unknown	No	No	No	No	401	1	1	N	No	Inop	Yes	Peripheral
83	M	Ex	LUL	T2	PS1	2	widowed	0.89	Sq	No	No	No	No	751	1	1	T	No	Inop	Yes	Peripheral
68	M	Ex	RML	T1	PS0	0	married	2.18	Ad	Yes	No	Yes	Yes	1989	1	1	NM	No	Inop	Yes	Peripheral
74	M	Ex	RUL	T1	PS0	2	married	1.2	Sq	Yes	No	No	Yes	1294	1	1	TN	No	Inop	Yes	Peripheral
56	M	Ex	LUL	T1	PS0	1	married	0.96	unknown	No	No	Yes	Yes	400	1	1	NM	No	Inop	Yes	Peripheral
77	M	Ex	LUL	T1	PS0	3	married	1.7	Sq	NED	NED	NED	NED	1773	1	2	NED	No	Inop	Yes	Peripheral
73	M	current	RUL	T1	PS0	2	widowed	1.07	Sq	Yes	No	No	Yes	830	1	1	M	No	Inop	Yes	Peripheral
86	M	Ex	RUL	T2	PS0	1	sep_div	2.01	Sq	NED	NED	NED	NED	2756	0	0	NED	No	Inop	Yes	Peripheral
82	M	Ex	LLL	T1	PS0	1	married	2.17	Ad	NED	NED	NED	NED	276	1	2	NED	No	Inop	Yes	Peripheral
74	M	Ex	LLL	T1	PS1	2	married	2.76	Ad	Yes	unknown	unknown	Yes	1237	1	1	TM	No	Inop	Yes	Peripheral
74	M	Ex	RLL	T1	PS2-3	3	sep_div	0.8	Sq	NED	NED	NED	NED	2711	0	0	NED	No	Inop	No	Peripheral
58	M	current	LLL	T1	PS0	1	married	2.11	Ad	NED	NED	NED	NED	470	0	0	NED	No	Inop	Yes	Peripheral
79	M	Ex	RLL	T1	PS1	2	married	0.82	Sq	NED	NED	NED	NED	3666	1	2	NED	No	Inop	Yes	Peripheral
84	M	Ex	RLL	T1	PS0	3	married	1.92	unknown	No	No	No	No	2157	1	2	TN	No	Inop	Yes	Peripheral
74	M	Ex	RLL	T2	PS0	3	married		Ad	No	No	No	No	195	1	2	Unknown	No	Inop	Yes	Peripheral
81	M	Ex	RLL	T1	PS1	3	widowed	1.91	Sq	NED	NED	NED	NED	456	1	2	NED	No	Op	No	Peripheral
80	F	never	RUL	T1	PS0	0	widowed	0.97	unknown	Yes	No	No	Yes	1862	1	1	N	No	Op	Yes	Peripheral
79	M	Ex	LUL	Tis	PS1	4	sep_div	2.46	Ad	NED	NED	NED	NED	4748	0	0	NED	No	Inop	Yes	Peripheral
73	F	current	RLL	T2	PS1	2	sep_div	0.93	Sq	NED	NED	NED	NED	3556	0	0	NED	Dermatitis	Inop	Yes	Peripheral
63	M	Ex	LUL	T2	PS0	7	married	1.4	Ad	No	Yes	No	No	4649	0	0	T	No	Inop	Yes	Peripheral
81	M	Ex	RML	T1	PS0	4	single	2.35	Ad	NED	NED	NED	NED	2924	1	2	NED	Radiationpneumonitis	Inop	No	Peripheral
82	M	Ex	LUL	T1	PS1	1	married	2.52	unknown	unknown	unknown	unknown	unknown	1389	1	1	T	No	Op	Yes	Peripheral
80	M	Ex	LUL	T2	PS1	4	married	1.53	Sq	Yes	No	No	Yes	564	1	1	NM	No	Inop	Yes	Peripheral
81	F	never	LLL	T1	PS1	1	widowed	1.42	Ad	NED	NED	NED	NED	2907	0	0	NED	No	Op	Yes	Peripheral
89	M	Ex	RML	Tis	PS1	3	married	1.25	unknown	NED	NED	NED	NED	1210	1	2	NED	No	Op	Yes	Peripheral
79	M	current	RUL	T1	PS2-3	3	married	2.35	Ad	No	No	Yes	Yes	1933	1	2	M	No	Inop	Yes	Peripheral
67	M	Ex	RUL	T1	PS1	3	married	1.73	unknown	Yes	No	Yes	Yes	4641	0	0	M	No	Inop	Yes	Peripheral
83	F	Ex	RUL	T1	PS1	3	widowed	1.68	Sq	No	No	No	No	1851	1	1	T	No	Inop	Yes	Peripheral
78	M	current	RLL	T2	PS0	2	widowed	2.4	Ad	unknown	unknown	unknown	unknown	643	0	0	NM	No	Inop	Yes	Peripheral
64	M	Ex	RUL	T1	PS0	1	married	1.18	Sq	NED	NED	NED	NED	2361	0	0	NED	No	Inop	Yes	Peripheral
77	F	never	RLL	T1	PS0	1	married	1.22	Ad	Yes	No	Yes	Yes	651	1	1	M	No	Inop	Yes	Peripheral
74	M	Ex	RUL	T2	PS1	2	married	0.81	Ad	unknown	unknown	unknown	unknown	1415	1	1	N	No	Inop	Yes	Peripheral
84	F	current	RUL	T1	PS1	1	widowed	0.96	Sq	No	No	Yes	Yes	323	1	1	M	No	Inop	Yes	Peripheral
77	M	Ex	LUL	T1	PS0	1	widowed	0.78	Sq	NED	NED	NED	NED	1427	1	2	NED	No	Inop	Yes	Peripheral
83	M	Ex	RUL	T1	PS1	3	married	1.32	unknown	NED	NED	NED	NED	597	1	2	NED	No	Inop	Yes	Peripheral
63	M	Ex	LUL	T1	PS0	2	married	1.56	Others	Yes	No	Yes	Yes	1393	1	1	M	No	Op	Yes	Peripheral
76	M	current	RUL	T2	PS1	2	widowed	0.92	Ad	No	No	Yes	Yes	495	1	1	M	No	Inop	Yes	Peripheral
79	M	Ex	RML	T1	PS0	4	widowed	1.48	unknown	NED	NED	NED	NED	1884	0	0	NED	No	Inop	Yes	Peripheral
77	M	Ex	RLL	T1	PS1	1	married	0.67	Ad	No	No	No	No	970	1	2	N	No	Inop	Yes	Peripheral
78	M	Ex	RLL	T1	PS0	8	married	1.5	Sq	NED	NED	NED	NED	306	1	2	NED	No	Inop	Yes	Peripheral
66	M	Ex	LUL	T1	PS2-3	6	sep_div	2.96	Ad	NED	NED	NED	NED	325	1	2	NED	No	Inop	Yes	Peripheral
65	M	Ex	LUL	T1	PS1	1	married	1.49	unknown	Yes	No	No	Yes	1806	1	2	Unknown	No	Inop	Yes	Peripheral
77	M	current	LLL	T2	PS0	0	married	2.11	Sq	Yes	No	No	Yes	944	1	1	TM	No	Op	Yes	Peripheral
56	M	never	RUL	T1	PS2-3	4	married	1.13	Sq	unknown	unknown	unknown	unknown	590	1	1	T	No	Inop	Yes	Peripheral
87	F	never	RUL	T1	PS0	0	married	1.15	Ad	NED	NED	NED	NED	2362	1	2	NED	No	Op	Yes	Peripheral
82	M	Ex	LUL	T1	PS1	2	married	1.28	Others	NED	NED	NED	NED	3388	0	0	NED	No	Inop	Yes	Peripheral
81	M	current	LUL	T1	PS0	1	married	1.68	Sq	NED	NED	NED	NED	2412	0	0	NED	No	Op	Yes	Peripheral
86	F	never	RML	T2	PS1	2	widowed	1.16	Ad	No	No	No	No	2419	1	1	NM	No	Inop	Yes	Peripheral
63	F	never	LLL	T1	PS0	0	married	2.3	Ad	Yes	No	Yes	Yes	2575	1	1	M	No	Inop	Yes	Peripheral
69	M	Ex	LUL	T1	PS1	4	married		unknown	Yes	Yes	Yes	Yes	2882	1	2	TM	No	Inop	Yes	Peripheral
77	M	Ex	RUL	T1	PS1	3	widowed	1.21	Sq	NED	NED	NED	NED	871	1	2	NED	No	Inop	Yes	Peripheral
77	M	Ex	RUL	T1	PS0	1	married	2.12	Sq	No	Yes	No	Yes	4307	0	0	T	No	Op	Yes	Peripheral
81	M	Ex	RUL	T1	PS1	0	married	2.39	Ad	NED	NED	NED	NED	1266	1	2	NED	No	Inop	No	Peripheral
88	F	never	LLL	T2	PS1	1	widowed	1.63	Ad	No	No	No	No	987	1	1	T	No	Inop	Yes	Peripheral
79	M	Ex	LLL	T1	PS1	3	sep_div	1.09	Sq	NED	NED	NED	NED	4318	1	2	NED	No	Inop	Yes	Peripheral
85	M	Ex	LUL	T1	PS1	3	married	1.91	Others	No	Yes	No	Yes	1546	1	2	T	No	Op	Yes	Peripheral
74	F	Ex	RLL	T1	PS0	1	widowed	1.09	Others	NED	NED	NED	NED	4281	0	0	NED	No	Inop	Yes	Peripheral
81	M	Ex	LUL	T1	PS1	1	married	2.11	Sq	NED	NED	NED	NED	3141	1	2	NED	No	Inop	Yes	Peripheral
71	M	Ex	LLL	T1	PS1	1	widowed	2.71	Others	No	No	No	No	718	1	1	T	Radiationpneumonitis	Inop	Yes	Central
86	M	Ex	LUL	T1	PS1	2	married	1.15	Sq	No	No	No	No	620	1	1	T	No	Inop	Yes	Peripheral
77	M	Ex	LLL	T1	PS0	1	widowed	0.81	Sq	NED	NED	NED	NED	637	1	2	NED	No	Inop	Yes	Peripheral
85	M	Ex	LUL	T1	PS0	0	widowed	2.14	Others	Yes	No	No	Yes	1436	1	1	TNM	No	Op	Yes	Peripheral
68	M	Ex	RUL	T1	PS0	0	married	2.85	Ad	Yes	Yes	No	Yes	2313	1	1	T	No	Op	Yes	Peripheral
85	F	never	LUL	T1	PS1	0	married	1.56	Ad	Yes	No	No	Yes	1183	1	1	M	No	Inop	Yes	Peripheral
68	F	never	RLL	T2	PS0	1	married	1.23	Ad	NED	NED	NED	NED	3291	0	0	NED	No	Op	Yes	Peripheral
76	F	Ex	RUL	T1	PS0	1	widowed	0.98	Others	NED	NED	NED	NED	1670	1	2	NED	No	Op	Yes	Peripheral
63	M	Ex	RML	T1	PS1	0	widowed	2.56	Others	NED	NED	NED	NED	751	1	2	NED	No	Inop	Yes	Peripheral
72	M	Ex	RUL	T1	PS0	1	married	2.41	Sq	No	Yes	Yes	Yes	943	1	1	T	No	Inop	No	Peripheral
86	M	Ex	LUL	T1	PS1	1	married	1.62	unknown	No	No	No	No	1844	1	2	T	No	Inop	Yes	Peripheral
72	M	Ex	LUL	T1	PS1	3	married	1.88	Others	No	No	No	No	1312	1	1	M	No	Inop	Yes	Peripheral
77	M	Ex	LUL	T1	PS1	3	married	1.4	Ad	No	No	Yes	Yes	3914	0	0	M	No	Inop	Yes	Peripheral
83	M	Ex	LUL	T1	PS1	2	married	1.85	Ad	NED	NED	NED	NED	626	1	2	NED	No	Inop	Yes	Peripheral
76	M	Ex	LUL	T2	PS2-3	1	married	1.62	Sq	No	No	No	No	2146	1	2	T	No	Inop	Yes	Peripheral
84	M	Ex	RLL	T1	PS1	1	married	2.29	unknown	No	No	Yes	Yes	572	1	1	M	No	Op	Yes	Peripheral
86	F	never	LLL	T2	PS1	0	widowed	1.69	Ad	No	No	No	No	1976	1	1	TM	No	Op	Yes	Central
81	F	Ex	LUL	T1	PS1	1	widowed	0.72	unknown	No	No	No	No	1137	1	1	T	No	Op	Yes	Peripheral
68	M	Ex	LUL	T1	PS0	3	sep_div	1.06	Others	Yes	No	Yes	Yes	332	1	1	M	No	Op	Yes	Peripheral
79	M	Ex	RUL	T2	PS1	3	married	1.14	Ad	Yes	No	Yes	Yes	363	1	1	M	No	Op	Yes	Peripheral
72	M	Ex	RML	T1	PS1	1	married	0.63	Ad	NED	NED	NED	NED	219	1	2	NED	Pleuraleffusion	Inop	Yes	Peripheral
73	M	never	LUL	T1	PS0	0	married	1.69	Ad	NED	NED	NED	NED	3556	0	0	NED	No	Op	Yes	Peripheral
76	M	Ex	RLL	T1	PS0	2	married	2.4	Others	No	No	No	No	910	1	1	TN	Lunginfection	Op	No	Peripheral
79	F	current	RUL	T1	PS2-3	3	widowed		Sq	NED	NED	NED	NED	1719	1	2	NED	No	Inop	Yes	Central
64	F	current	LUL	T1	PS1	1	single	1.37	Ad	No	unknown	unknown	Yes	3690	0	0	M	No	Inop	Yes	Peripheral
82	F	never	RUL	T1	PS0	6	widowed	0.87	Ad	NED	NED	NED	NED	325	1	2	NED	No	Inop	Yes	Peripheral
74	M	Ex	RLL	T1	PS0	4	married	1.77	Sq	NED	NED	NED	NED	1701	0	0	NED	No	Inop	Yes	Peripheral
79	F	never	RLL	T2	PS1	1	married	1.35	Ad	Yes	unknown	unknown	Yes	216	1	1	NM	No	Op	Yes	Central
77	F	never	RUL	T2	PS1	4	sep_div	0.79	Ad	NED	NED	NED	NED	871	1	2	NED	No	Inop	Yes	Peripheral
76	M	Ex	LUL	T1	PS0	0	married	2.02	Ad	Yes	No	Yes	Yes	2073	1	1	T	No	Op	Yes	Central
88	M	Ex	RLL	T1	PS1	2	widowed	1.69	Others	NED	NED	NED	NED	1712	1	2	NED	No	Op	Yes	Central
85	F	current	RML	T1	PS0	1	widowed	1.29	Ad	No	No	No	No	3056	1	1	T	No	Op	Yes	Peripheral
70	M	Ex	RUL	T1	PS0	4	married	1.26	Ad	NED	NED	NED	NED	586	1	2	NED	No	Inop	Yes	Peripheral
83	M	Ex	RUL	T1	PS0	1	widowed	1.19	Sq	No	No	No	No	3425	1	1	Unknown	No	Inop	Yes	Peripheral
82	M	Ex	LLL	T1	PS0	2	married	0.72	Others	NED	NED	NED	NED	129	1	2	NED	Radiationpneumonitis	Inop	Yes	Peripheral
83	F	never	RLL	T1	PS0	3	widowed	2.16	Ad	NED	NED	NED	NED	3488	1	2	NED	No	Op	Yes	Central
74	F	never	RUL	T1	PS2-3	2	widowed	1.11	Ad	No	No	No	No	638	1	1	TM	No	Inop	Yes	Peripheral
80	M	never	LLL	T2	PS0	2	married	2.36	Ad	No	No	No	No	390	1	2	N	No	Op	Yes	Peripheral
82	M	never	RLL	T2	PS1	2	married	2.73	Sq	NED	NED	NED	NED	1654	1	2	NED	No	Op	Yes	Peripheral
78	M	Ex	LUL	T1	PS2-3	5	married	1.96	Sq	unknown	unknown	unknown	unknown	697	1	1	T	No	Inop	Yes	Peripheral
71	F	never	RUL	T1	PS0	0	sep_div	1.45	Ad	NED	NED	NED	NED	3432	0	0	NED	No	Op	Yes	Peripheral
78	M	Ex	RUL	T2	PS0	0	widowed	0.81	Ad	unknown	unknown	unknown	unknown	1208	1	1	T	No	Inop	Yes	Central
70	F	never	LUL	T1	PS2-3	1	widowed	1.5	Ad	NED	NED	NED	NED	667	1	2	NED	No	Inop	Yes	Central
85	M	Ex	RUL	T1	PS0	0	married	2.35	Ad	No	No	Yes	Yes	510	1	2	N	No	Op	Yes	Peripheral
80	F	never	RUL	T1	PS0	0	widowed	0.99	Ad	No	No	No	No	2537	1	1	T	No	Inop	Yes	Peripheral
72	M	Ex	RLL	T1	PS0	1	married	2.68	Sq	No	No	No	No	416	1	1	T	No	Inop	Yes	Peripheral
81	F	Ex	LUL	T1	PS1	1	single	1.14	Ad	No	No	No	No	1258	1	1	TN	No	Op	No	Central
86	M	Ex	LUL	T1	PS0	2	married	2.71	Sq	No	No	No	No	950	1	1	T	No	Op	Yes	Central
77	M	Ex	RLL	T2	PS0	2	married	1.72	Ad	Yes	No	No	Yes	1756	1	1	T	No	Op	Yes	Peripheral
78	M	Ex	RLL	T1	PS0	0	married	2.55	unknown	No	Yes	No	Yes	3434	0	0	T	No	Op	Yes	Peripheral
76	M	Ex	LLL	T2	PS0	2	married	2	Others	No	No	No	No	204	1	1	M	No	Inop	Yes	Peripheral
77	M	Ex	RLL	T1	PS1	1	married	0.95	Sq	NED	NED	NED	NED	3161	1	2	NED	No	Inop	Yes	Central
85	M	Ex	RML	T2	PS1	2	married	2.68	Sq	NED	NED	NED	NED	296	1	2	NED	No	Inop	Yes	Peripheral
79	M	Ex	LLL	T2	PS1	4	married	0.9	unknown	NED	NED	NED	NED	1445	0	0	NED	No	Inop	Yes	Peripheral
83	F	current	RLL	T2	PS1	0	widowed	1.28	Others	No	No	No	No	3065	1	1	Unknown	No	Op	Yes	Peripheral
74	M	Ex	RUL	T1	PS0	2	married	1.47	Ad	No	No	No	No	1151	1	1	T	No	Op	Yes	Peripheral
77	M	Ex	RML	T2	PS0	1	married	1.16	Others	unknown	unknown	unknown	unknown	545	1	1	T	No	Inop	Yes	Peripheral
79	M	Ex	RML	T1	PS0	1	married	0.93	Sq	No	No	Yes	Yes	586	1	1	N	Pneumothorax	Inop	Yes	Peripheral
79	M	Ex	RLL	T2	PS0	5	married	2.47	Sq	Yes	No	No	Yes	1751	0	0	T	Radiationpneumonitis	Inop	Yes	Peripheral
82	M	Ex	LLL	T1	PS0	2	married	1.43	Sq	NED	NED	NED	NED	513	1	2	NED	No	Op	Yes	Central
84	F	never	LLL	T1	PS0	1	widowed	1.25	unknown	NED	NED	NED	NED	1632	0	0	NED	No	Op	Yes	Central
82	M	Ex	LUL	Tis	PS0	1	married	2.45	Ad	NED	NED	NED	NED	3280	0	0	NED	No	Inop	Yes	Peripheral
84	M	Ex	LUL	T1	PS0	3	widowed	1.58	Ad	NED	NED	NED	NED	2493	1	2	NED	No	Op	Yes	Central
57	F	Ex	LUL	T1	PS2-3	1	married	0.62	Sq	unknown	unknown	unknown	unknown	1523	1	1	M	No	Inop	Yes	Peripheral
56	M	Ex	RLL	Tis	PS0	2	married	2.91	unknown	NED	NED	NED	NED	3255	0	0	NED	No	Inop	Yes	Central
81	M	Ex	RUL	T1	PS0	2	married	1.73	unknown	NED	NED	NED	NED	2541	1	2	NED	No	Inop	Yes	Peripheral
69	M	Ex	LLL	T1	PS1	1	married	0.96	unknown	NED	NED	NED	NED	2576	0	0	NED	No	Inop	Yes	Peripheral
71	M	Ex	LUL	T2	PS0	5	married	1.45	Sq	NED	NED	NED	NED	2186	1	2	NED	No	Inop	Yes	Central
75	M	Ex	LUL	T1	PS1	1	sep_div	2.3	Sq	NED	NED	NED	NED	1477	0	0	NED	No	Op	Yes	Central
70	M	current	RUL	T1	PS0	1	married	1.23	Ad	NED	NED	NED	NED	3230	0	0	NED	No	Inop	Yes	Peripheral
82	M	Ex	LUL	T1	PS1	0	married	1.99	Ad	NED	NED	NED	NED	1800	0	0	NED	No	Inop	Yes	Peripheral
70	M	Ex	RUL	T1	PS1	2	married	1.97	Ad	No	No	No	No	1874	1	1	T	No	Op	Yes	Peripheral
87	M	Ex	RLL	T1	PS1	2	married	1.47	unknown	NED	NED	NED	NED	1132	0	0	NED	No	Inop	Yes	Peripheral
85	F	never	LUL	T1	PS0	0	married	1.16	Ad	NED	NED	NED	NED	1771	0	0	NED	No	Op	Yes	Central
74	F	never	LUL	T2	PS0	0	married	2.07	Ad	NED	NED	NED	NED	882	0	0	NED	No	Op	Yes	Central
72	M	Ex	RLL	T1	PS0	3	single	1.98	Ad	No	Yes	No	Yes	1709	1	2	T	No	Op	Yes	Peripheral
70	M	Ex	RUL	T1	PS0	2	married	1.34	Sq	NED	NED	NED	NED	2996	0	0	NED	No	Op	Yes	Peripheral
81	F	never	LUL	T2	PS1	3	married	1.35	unknown	NED	NED	NED	NED	2217	1	2	NED	No	Inop	Yes	Central
78	F	Ex	RML	T2	PS1	3	single	1.64	Sq	No	No	No	No	1647	1	1	TN	No	Op	Yes	Central
83	M	Ex	RLL	T2	PS1	2	married	2.31	Ad	NED	NED	NED	NED	132	1	2	NED	Radiationpneumonitis	Op	Yes	Peripheral
82	F	never	LUL	T1	PS0	3	single		unknown	NED	NED	NED	NED	178	1	2	NED	No	Inop	Yes	Peripheral
78	M	Ex	RUL	T1	PS2-3	0	married	3.03	Sq	NED	NED	NED	NED	813	0	0	NED	No	Op	Yes	Peripheral
73	F	never	RML	T1	PS1	0	single	1.76	Ad	NED	NED	NED	NED	2926	0	0	NED	No	Op	Yes	Peripheral
82	M	Ex	RLL	T1	PS2-3	1	married	0.63	unknown	NED	NED	NED	NED	103	1	2	NED	No	Inop	Yes	Peripheral
80	M	Ex	LUL	T2	PS1	1	married	2.79	Others	No	No	Yes	Yes	479	1	1	M	No	Inop	Yes	Central
85	M	Ex	LLL	T1	PS1	1	widowed	1.75	Others	NED	NED	NED	NED	1775	0	0	NED	No	Op	Yes	Peripheral
86	F	never	RLL	T1	PS1	1	widowed	1.66	Ad	No	No	No	No	388	1	1	Unknown	No	Inop	Yes	Peripheral
76	M	Ex	RML	T1	PS0	1	married	2.87	Ad	NED	NED	NED	NED	942	1	2	NED	No	Inop	Yes	Peripheral
84	M	current	RLL	T1	PS0	2	married	1.89	Sq	No	No	No	No	2101	1	1	T	Lunginfection	Op	Yes	Peripheral
84	M	Ex	LLL	T1	PS1	3	married	2.22	Ad	NED	NED	NED	NED	1206	1	2	NED	No	Inop	Yes	Peripheral
87	F	never	RUL	T2	PS0	2	single		Ad	No	No	Yes	Yes	946	1	1	M	No	Op	No	Central
78	M	Ex	RUL	T2	PS0	6	married	1.61	unknown	No	No	No	No	486	1	2	T	No	Op	Yes	Central
81	F	Ex	RLL	Tis	PS0	0	widowed	1.37	Ad	NED	NED	NED	NED	732	0	0	NED	No	Op	Yes	Peripheral
79	F	never	RLL	T1	PS0	0	widowed	2.16	Ad	NED	NED	NED	NED	2856	0	0	NED	No	Op	Yes	Peripheral
72	M	Ex	RLL	T1	PS0	3	married	0.92	Sq	NED	NED	NED	NED	2849	0	0	NED	No	Inop	Yes	Peripheral
71	M	Ex	LLL	T1	PS0	0	widowed	2.06	unknown	Yes	No	No	Yes	1200	1	1	M	No	Op	Yes	Peripheral
71	M	Ex	LLL	T1	PS0	5	married	2.68	Ad	Yes	No	Yes	Yes	2834	0	0	M	No	Op	Yes	Central
83	M	Ex	RUL	T1	PS2-3	3	married		Sq	No	No	No	No	574	1	2	T	No	Inop	Yes	Peripheral
88	M	Ex	RML	T2	PS0	2	married	2.44	Others	No	No	No	No	510	1	1	M	No	Inop	Yes	Peripheral
63	F	never	RLL	T1	PS0	0	married	1.76	unknown	NED	NED	NED	NED	2925	0	0	NED	No	Inop	Yes	Peripheral
78	M	Ex	RLL	T1	PS1	5	married		Sq	NED	NED	NED	NED	804	1	2	NED	No	Inop	Yes	Peripheral
75	M	never	RLL	T1	PS0	4	married	1.85	unknown	No	No	Yes	Yes	529	1	2	M	No	Op	Yes	Peripheral
79	F	never	LLL	T1	PS2-3	1	widowed	0.78	Sq	unknown	unknown	unknown	unknown	1543	1	1	M	No	Inop	Yes	Peripheral
83	M	Ex	LUL	Tis	PS0	3	married		Ad	NED	NED	NED	NED	1780	0	0	NED	No	Op	Yes	Peripheral
74	M	Ex	RLL	T1	PS0	6	married	2.5	Sq	No	No	No	No	3850	1	2	T	No	Inop	Yes	Peripheral
73	M	Ex	RUL	T1	PS0	2	married	1.88	Ad	NED	NED	NED	NED	1203	1	2	NED	No	Op	Yes	Peripheral
68	M	Ex	RLL	T1	PS0	3	married		Ad	Yes	No	No	Yes	956	0	0	M	No	Inop	Yes	Peripheral
80	M	Ex	LLL	T1	PS0	4	married	0.91	unknown	No	No	No	No	364	1	1	T	No	Inop	Yes	Peripheral
83	M	Ex	RUL	T1	PS1	3	married	1.53	Others	NED	NED	NED	NED	1072	1	2	NED	No	Op	Yes	Peripheral
87	M	Ex	RLL	T1	PS0	3	married	1.91	Sq	No	No	Yes	Yes	1128	1	1	T	No	Inop	Yes	Peripheral
63	M	Ex	RUL	T1	PS0	3	married	2.46	unknown	unknown	unknown	unknown	unknown	931	1	1	NM	No	Inop	Yes	Central
88	M	Ex	RUL	T2	PS0	2	widowed	2.31	Ad	NED	NED	NED	NED	816	0	0	NED	No	Op	Yes	Peripheral
87	M	Ex	RUL	T2	PS0	0	widowed	1.96	Ad	No	No	No	No	5574	1	1	TNM	No	Op	Yes	Peripheral
72	M	Ex	RML	T1	PS1	2	widowed	1.13	Ad	NED	NED	NED	NED	652	0	0	NED	No	Inop	Yes	Peripheral
64	M	Ex	LUL	Tis	PS0	4	married	2.09	unknown	NED	NED	NED	NED	564	0	0	NED	No	Op	Yes	Peripheral
68	M	Ex	LLL	T1	PS1	3	married	0.94	Others	No	No	Yes	Yes	1037	1	1	M	Pneumothorax	Inop	Yes	Peripheral
85	M	Ex	RLL	T1	PS0	2	married	2.49	unknown	No	No	No	No	1408	0	0	Unknown	No	Op	Yes	Peripheral
82	M	current	LLL	T2	PS0	4	sep_div	2.64	unknown	NED	NED	NED	NED	2192	0	0	NED	No	Op	Yes	Peripheral
76	M	never	LUL	T1	PS2-3	3	married	1.78	Ad	NED	NED	NED	NED	1093	1	2	NED	No	Inop	Yes	Peripheral
78	F	Ex	LUL	T1	PS1	2	widowed	1.29	Sq	NED	NED	NED	NED	4485	0	0	NED	No	Inop	Yes	Peripheral
83	M	Ex	RUL	T2	PS2-3	4	married	1.17	Ad	unknown	unknown	unknown	unknown	664	1	1	Unknown	No	Inop	Yes	Peripheral
82	M	Ex	RLL	T1	PS1	1	widowed	1.88	Sq	NED	NED	NED	NED	1215	1	2	NED	Pleuraleffusion	Inop	Yes	Peripheral
85	F	Ex	RLL	T1	PS0	0	single	1.22	Sq	No	No	No	No	2878	1	1	T	No	Op	Yes	Peripheral
77	M	Ex	LLL	T1	PS2-3	4	widowed		unknown	NED	NED	NED	NED	1599	0	0	NED	No	Inop	Yes	Central
88	M	Ex	LLL	T1	PS1	1	married	0.66	Ad	NED	NED	NED	NED	3165	0	0	NED	No	Inop	Yes	Peripheral
91	M	Ex	RUL	T1	PS0	2	widowed	2.07	unknown	NED	NED	NED	NED	1666	0	0	NED	Pneumothorax	Op	Yes	Peripheral
72	M	Ex	LUL	T1	PS2-3	3	married	1.57	unknown	NED	NED	NED	NED	239	0	0	NED	No	Inop	Yes	Peripheral
84	M	Ex	LUL	T1	PS1	0	married	1.71	Ad	No	Yes	No	Yes	3126	0	0	T	No	Op	Yes	Peripheral
84	F	never	LUL	T2	PS2-3	1	widowed	1.7	Ad	No	No	No	No	2674	1	1	M	No	Inop	Yes	Peripheral
80	M	Ex	RUL	T1	PS0	5	married	1.19	unknown	No	No	No	No	3602	1	1	T	No	Inop	Yes	Peripheral
86	M	Ex	RUL	T2	PS1	1	widowed	0.93	unknown	NED	NED	NED	NED	2434	0	0	NED	No	Inop	Yes	Peripheral
73	F	Ex	RML	T2	PS0	3	married	1.85	unknown	No	No	No	No	868	1	1	TM	No	Inop	Yes	Peripheral
78	M	Ex	RLL	T1	PS1	3	married	1.92	unknown	NED	NED	NED	NED	4587	1	2	NED	No	Inop	Yes	Peripheral
66	M	Ex	RLL	T1	PS1	5	sep_div	0.89	Sq	NED	NED	NED	NED	2230	0	0	NED	No	Inop	Yes	Peripheral
78	M	Ex	RML	Tis	PS0	3	married	2.57	unknown	NED	NED	NED	NED	4241	0	0	NED	No	Inop	Yes	Peripheral
65	M	Ex	RLL	T1	PS0	3	married	1.91	Sq	NED	NED	NED	NED	1082	0	0	NED	No	Inop	Yes	Peripheral
72	F	never	LLL	Tis	PS1	4	sep_div	0.92	unknown	NED	NED	NED	NED	538	0	0	NED	No	Inop	Yes	Central
